# Supplementary material for: Attenuation of a Virulent Porcine Deltacoronavirus Strain DHeB1 via Serial Passage in LLC-PK1 Cells
Source: Viruses. 2025 May 12;17(5):695. doi: 10.3390/v17050695 (PMC12116136; doi:10.3390/v17050695)
Supplement: Supplementary file 1 [file viruses-17-00695-s001.zip]

Archive with 1 entries (1 files):
- viruses-3606388-supplementary.pdf
